# Supplementary material for: High-throughput analysis of the Trypanosoma cruzi minicirculome (mcDNA) unveils structural variation and functional diversity
Source: Sci Rep. 2024 Mar 7;14:5578. doi: 10.1038/s41598-024-56076-4 (PMC10917808; doi:10.1038/s41598-024-56076-4)
Supplement: Supplementary file 2 — Supplementary Information 2. [file 41598_2024_56076_MOESM2_ESM.xlsx]

## Sheet: Sheet1
Table. S1. Gene pairwise comparison of the number of gRNAs. Post-hoc Dunn`s test and P-value Benjamini-Hochberg adjusted method. Notations: n.s. No significant. *P < 0.05, ** P < 0.005, ***P < 0.001.
Gene1	Gene2	n1	n2	Dunn's statistic	p	p.adj	p.adj.signif
A6	COI	12	12	-3.24635	0.00116896	0.11222	ns
A6	COII	12	12	0.782587	0.43387	0.989572	ns
A6	COIII	12	12	1.51943	0.128655	0.989572	ns
A6	CR3	12	12	-1.72692	0.0841821	0.989572	ns
A6	CR4	12	12	-4.70369	2.56e-06	0.000314	***
A6	CYB	12	12	1.27763	0.201381	0.989572	ns
A6	MURF1	12	12	-1.94748	0.051477	0.989572	ns
A6	MURF2	12	12	1.5423	0.123001	0.989572	ns
A6	MURF5	12	12	-2.82646	0.00470653	0.404762	ns
A6	ND1	12	12	-3.56494	0.000364	0.0378502	*
A6	ND3	12	12	-4.31648	1.59e-05	0.00182316	**
A6	ND4	12	12	-0.895319	0.370617	0.989572	ns
A6	ND5	12	12	1.2907	0.196809	0.989572	ns
A6	ND7	12	12	-5.40132	6.62e-08	9e-06	****
A6	ND8	12	12	0.467265	0.64031	0.989572	ns
A6	ND9	12	12	-4.07958	4.51e-05	0.00505309	**
A6	RPS12	12	12	-1.52106	0.128244	0.989572	ns
COI	COII	12	12	4.02893	5.6e-05	0.00616334	**
COI	COIII	12	12	4.76577	1.88e-06	0.000233	***
COI	CR3	12	12	1.51943	0.128655	0.989572	ns
COI	CR4	12	12	-1.45734	0.145022	0.989572	ns
COI	CYB	12	12	4.52397	6.07e-06	0.000728	***
COI	MURF1	12	12	1.29887	0.19399	0.989572	ns
COI	MURF2	12	12	4.78865	1.68e-06	0.000212	***
COI	MURF5	12	12	0.419885	0.67457	0.989572	ns
COI	ND1	12	12	-0.31859	0.750038	0.989572	ns
COI	ND3	12	12	-1.07013	0.284559	0.989572	ns
COI	ND4	12	12	2.35103	0.0187216	0.989572	ns
COI	ND5	12	12	4.53704	5.7e-06	0.00069	***
COI	ND7	12	12	-2.15497	0.0311639	0.989572	ns
COI	ND8	12	12	3.71361	0.000204	0.0218625	*
COI	ND9	12	12	-0.833235	0.404712	0.989572	ns
COI	RPS12	12	12	1.72529	0.084476	0.989572	ns
COII	COIII	12	12	0.736841	0.461219	0.989572	ns
COII	CR3	12	12	-2.50951	0.01209	0.918841	ns
COII	CR4	12	12	-5.48628	4.1e-08	5.62e-06	****
COII	CYB	12	12	0.495039	0.620572	0.989572	ns
COII	MURF1	12	12	-2.73007	0.00633212	0.512902	ns
COII	MURF2	12	12	0.759714	0.447426	0.989572	ns
COII	MURF5	12	12	-3.60905	0.000307	0.0322688	*
COII	ND1	12	12	-4.34752	1.38e-05	0.00160906	**
COII	ND3	12	12	-5.09907	3.41e-07	4.47e-05	****
COII	ND4	12	12	-1.67791	0.0933655	0.989572	ns
COII	ND5	12	12	0.50811	0.611376	0.989572	ns
COII	ND7	12	12	-6.18391	6.25e-10	9.19e-08	****
COII	ND8	12	12	-0.315322	0.752517	0.989572	ns
COII	ND9	12	12	-4.86217	1.16e-06	0.00015	***
COII	RPS12	12	12	-2.30365	0.0212424	0.989572	ns
COIII	CR3	12	12	-3.24635	0.00116896	0.11222	ns
COIII	CR4	12	12	-6.22312	4.87e-10	7.21e-08	****
COIII	CYB	12	12	-0.241801	0.808934	0.989572	ns
COIII	MURF1	12	12	-3.46691	0.000526	0.053701	ns
COIII	MURF2	12	12	0.0228731	0.981751	0.989572	ns
COIII	MURF5	12	12	-4.34589	1.39e-05	0.00160906	**
COIII	ND1	12	12	-5.08436	3.69e-07	4.8e-05	****
COIII	ND3	12	12	-5.83591	5.35e-09	7.6e-07	****
COIII	ND4	12	12	-2.41475	0.0157462	0.989572	ns
COIII	ND5	12	12	-0.228731	0.819078	0.989572	ns
COIII	ND7	12	12	-6.92075	4.49e-12	6.83e-10	****
COIII	ND8	12	12	-1.05216	0.292725	0.989572	ns
COIII	ND9	12	12	-5.59901	2.16e-08	3e-06	****
COIII	RPS12	12	12	-3.04049	0.00236194	0.212575	ns
CR3	CR4	12	12	-2.97677	0.00291301	0.253432	ns
CR3	CYB	12	12	3.00455	0.00265978	0.234061	ns
CR3	MURF1	12	12	-0.220562	0.825433	0.989572	ns
CR3	MURF2	12	12	3.26922	0.00107844	0.105688	ns
CR3	MURF5	12	12	-1.09954	0.271531	0.989572	ns
CR3	ND1	12	12	-1.83802	0.0660599	0.989572	ns
CR3	ND3	12	12	-2.58956	0.00960981	0.759175	ns
CR3	ND4	12	12	0.831601	0.405634	0.989572	ns
CR3	ND5	12	12	3.01762	0.00254772	0.226747	ns
CR3	ND7	12	12	-3.6744	0.000238	0.0252713	*
CR3	ND8	12	12	2.19418	0.0282222	0.989572	ns
CR3	ND9	12	12	-2.35266	0.0186396	0.989572	ns
CR3	RPS12	12	12	0.205858	0.836902	0.989572	ns
CR4	CYB	12	12	5.98132	2.21e-09	3.21e-07	****
CR4	MURF1	12	12	2.75621	0.00584756	0.4795	ns
CR4	MURF2	12	12	6.24599	4.21e-10	6.27e-08	****
CR4	MURF5	12	12	1.87723	0.0604868	0.989572	ns
CR4	ND1	12	12	1.13875	0.254806	0.989572	ns
CR4	ND3	12	12	0.387209	0.698602	0.989572	ns
CR4	ND4	12	12	3.80837	0.00014	0.0151076	*
CR4	ND5	12	12	5.99439	2.04e-09	2.98e-07	****
CR4	ND7	12	12	-0.69763	0.485409	0.989572	ns
CR4	ND8	12	12	5.17096	2.33e-07	3.1e-05	****
CR4	ND9	12	12	0.624109	0.532556	0.989572	ns
CR4	RPS12	12	12	3.18263	0.00145944	0.134269	ns
CYB	MURF1	12	12	-3.22511	0.00125925	0.11837	ns
CYB	MURF2	12	12	0.264674	0.79126	0.989572	ns
CYB	MURF5	12	12	-4.10409	4.06e-05	0.00458681	**
CYB	ND1	12	12	-4.84256	1.28e-06	0.000163	***
CYB	ND3	12	12	-5.59411	2.22e-08	3.06e-06	****
CYB	ND4	12	12	-2.17294	0.0297845	0.989572	ns
CYB	ND5	12	12	0.0130703	0.989572	0.989572	ns
CYB	ND7	12	12	-6.67895	2.41e-11	3.61e-09	****
CYB	ND8	12	12	-0.810361	0.417733	0.989572	ns
CYB	ND9	12	12	-5.35721	8.45e-08	1.13e-05	****
CYB	RPS12	12	12	-2.79869	0.00513107	0.430208	ns
MURF1	MURF2	12	12	3.48978	0.000483	0.0497917	*
MURF1	MURF5	12	12	-0.878981	0.379412	0.989572	ns
MURF1	ND1	12	12	-1.61746	0.10578	0.989572	ns
MURF1	ND3	12	12	-2.369	0.0178363	0.989572	ns
MURF1	ND4	12	12	1.05216	0.292725	0.989572	ns
MURF1	ND5	12	12	3.23818	0.00120296	0.114281	ns
MURF1	ND7	12	12	-3.45384	0.000553	0.0558194	ns
MURF1	ND8	12	12	2.41475	0.0157462	0.989572	ns
MURF1	ND9	12	12	-2.1321	0.0329986	0.989572	ns
MURF1	RPS12	12	12	0.42642	0.669802	0.989572	ns
MURF2	MURF5	12	12	-4.36876	1.25e-05	0.00147444	**
MURF2	ND1	12	12	-5.10724	3.27e-07	4.32e-05	****
MURF2	ND3	12	12	-5.85878	4.66e-09	6.67e-07	****
MURF2	ND4	12	12	-2.43762	0.0147843	0.989572	ns
MURF2	ND5	12	12	-0.251604	0.801347	0.989572	ns
MURF2	ND7	12	12	-6.94362	3.82e-12	5.85e-10	****
MURF2	ND8	12	12	-1.07504	0.282359	0.989572	ns
MURF2	ND9	12	12	-5.62188	1.89e-08	2.66e-06	****
MURF2	RPS12	12	12	-3.06336	0.00218865	0.199167	ns
MURF5	ND1	12	12	-0.738475	0.460226	0.989572	ns
MURF5	ND3	12	12	-1.49002	0.136219	0.989572	ns
MURF5	ND4	12	12	1.93114	0.0534653	0.989572	ns
MURF5	ND5	12	12	4.11716	3.84e-05	0.00437272	**
MURF5	ND7	12	12	-2.57486	0.0100281	0.782194	ns
MURF5	ND8	12	12	3.29373	0.000989	0.0978798	ns
MURF5	ND9	12	12	-1.25312	0.210162	0.989572	ns
MURF5	RPS12	12	12	1.3054	0.191756	0.989572	ns
ND1	ND3	12	12	-0.751545	0.452325	0.989572	ns
ND1	ND4	12	12	2.66962	0.00759376	0.607501	ns
ND1	ND5	12	12	4.85563	1.2e-06	0.000154	***
ND1	ND7	12	12	-1.83638	0.066301	0.989572	ns
ND1	ND8	12	12	4.0322	5.53e-05	0.0061335	**
ND1	ND9	12	12	-0.514645	0.606801	0.989572	ns
ND1	RPS12	12	12	2.04388	0.0409659	0.989572	ns
ND3	ND4	12	12	3.42116	0.000624	0.062354	ns
ND3	ND5	12	12	5.60718	2.06e-08	2.88e-06	****
ND3	ND7	12	12	-1.08484	0.277993	0.989572	ns
ND3	ND8	12	12	4.78375	1.72e-06	0.000215	***
ND3	ND9	12	12	0.2369	0.812734	0.989572	ns
ND3	RPS12	12	12	2.79542	0.00518323	0.430208	ns
ND4	ND5	12	12	2.18602	0.0288145	0.989572	ns
ND4	ND7	12	12	-4.506	6.61e-06	0.000786	***
ND4	ND8	12	12	1.36258	0.173014	0.989572	ns
ND4	ND9	12	12	-3.18426	0.00145123	0.134269	ns
ND4	RPS12	12	12	-0.625743	0.531484	0.989572	ns
ND5	ND7	12	12	-6.69202	2.2e-11	3.32e-09	****
ND5	ND8	12	12	-0.823432	0.410263	0.989572	ns
ND5	ND9	12	12	-5.37028	7.86e-08	1.06e-05	****
ND5	RPS12	12	12	-2.81176	0.00492716	0.418808	ns
ND7	ND8	12	12	5.86858	4.4e-09	6.33e-07	****
ND7	ND9	12	12	1.32174	0.186255	0.989572	ns
ND7	RPS12	12	12	3.88026	0.00010435	0.0113737	*
ND8	ND9	12	12	-4.54685	5.45e-06	0.000664	***
ND8	RPS12	12	12	-1.98833	0.0467756	0.989572	ns
ND9	RPS12	12	12	2.55852	0.0105119	0.809414	ns
